# Supplementary material for: Screening Methods to Discover the FDA-Approved Cancer Drug Encorafenib as Optimally Selective for Metallothionein Gene Loss Ovarian Cancer
Source: Genes (Basel). 2025 Jan 1;16(1):42. doi: 10.3390/genes16010042 (PMC11764637; doi:10.3390/genes16010042)
Supplement: Supplementary file 1 [file genes-16-00042-s001.zip]

Archive with 1 entries (1 files):
- Table S1 shMT2A FDA cancer drug screen data.xlsx
