# Supplementary material for: Screening Methods to Discover the FDA-Approved Cancer Drug Encorafenib as Optimally Selective for Metallothionein Gene Loss Ovarian Cancer
Source: Genes (Basel). 2025 Jan 1;16(1):42. doi: 10.3390/genes16010042 (PMC11764637; doi:10.3390/genes16010042)
Supplement: Supplementary file 1 [file genes-16-00042-s001.zip › Table S1 shMT2A FDA cancer drug screen data.xlsx]

## Sheet: Table S1
AUC	Call	PlateID	candidate	name	CAS
65.24	shMT2A-selective	control	1	CdCl2	10108-64-2
65.68	shMT2A-selective	4928G10	150	LGX-818 (encorafenib)	1269440-17-6
53.17	shMT2A-selective	4928E4	124	Lenvatinib	417716-92-8
52.76	shMT2A-selective	4927G5	65	Procarbazine hydrochloride	366-70-1
46.68	shMT2A-selective	4927E4	44	Uramustine/Uracil mustard	66-75-1
42.97	shMT2A-selective	4929B4	179	BLU-285	170379-34-3
41.23	shMT2A-selective	4927A3	3	Thiotepa	52-24-4
41.13	shMT2A-selective	4927F4	54	Mitotane	53-19-0
37.87	shMT2A-selective	4927A4	4	Cyclophosphamide	50-18-0
37.65	shMT2A-selective	4927A2	2	Methotrexate	59-05-02
35.04	shMT2A-selective	4927G7	67	Etoposide	33419-42-0
33.54	non-selective	4927H5	75	Lomustine	13010-47-4
33.26	non-selective	4928C9	109	BMN-673	1207456-01-6
32.36	non-selective	4927H4	74	Methoxsalen	298-81-7
32.04	non-selective	4928E2	122	Imatinib mesylate	152459-95-5
31.62	non-selective	4928E6	126	Ponatinib	943319-70-8
30.51	non-selective	4927B3	13	Melphalan	483400
30.04	non-selective	4928H5	155	Trametinib	871700-17-3
28.73	non-selective	4928A5	85	Rucaparib phosphate	459868-92-9
28.44	non-selective	4928A6	86	Palbociclib	571190-30-2
26.74	non-selective	4927H6	76	Tretinoin	302-79-4
25.98	non-selective	4928F6	136	Belinostat	414864-00-9
25.55	non-selective	4928E7	127	Vemurafenib	1029872-54-5
25	non-selective	4928E8	128	NVP-BGJ398	872511-34-7
24.93	non-selective	4928C7	107	Sonidegib	9566697-53-3
24.56	non-selective	4928E5	125	AG-013736	319460-85-0
24.42	non-selective	4927F6	56	Ifosfamide	3778-73-2
23.99	non-selective	4927H2	72	Chlorambucil	305-03-3
23.99	non-selective	4928D8	118	Debrafenib Mesylate	1195768-06-9
23.62	non-selective	4928H2	152	Sorafenib tosylate	475207-59-1
23.56	non-selective	4928F9	139	LY-2835219	1231929-97-7
23.53	non-selective	4928G9	149	ARN-509	956104-40-8
23.02	non-selective	4928A4	84	pralatrexate	146464-95-1
21.99	non-selective	4927B6	16	Streptozocin	18883-66-4
21.52	non-selective	4927G9	69	Clofarabine	123318-82-1
21.51	non-selective	4927D8	38	Carboplatin	41575-94-4
20.85	non-selective	4927D2	32	Mercaptopurine	50-44-2
20.39	non-selective	4927E2	42	Mechlorethamine hydrochloride	55-86-7
20.1	non-selective	4928H6	156	Vandetanib	443913-73-3
19.39	non-selective	4927C9	29	Fludarabine phosphate	75607-67-9
18.3	non-selective	4928F11	141	LOXO-101	1223403-58-4
17.8	non-selective	4928B2	92	Everolimus	159351-69-6
17.49	non-selective	4928E9	129	Cobimetinib	934660-93-2
16.52	non-selective	4928B4	94	Niraparib	1038915-60-4
16.12	non-selective	4927H7	77	Dexrazoxane	24584-09-6
15.46	non-selective	4927B5	15	Cytarabine hydrochloride	69-74-9
15.34	non-selective	4928D2	112	Selumetinib	606143-52-6
14.73	non-selective	4927G6	66	Cisplatin	15663-27-1
14.59	non-selective	4928H8	158	Dacomitinib	1110813-31-4
13.99	non-selective	4928H4	154	KX2-391	897016-82-9
13.95	non-selective	4927H3	73	Pipobroman	54-91-1
13.66	non-selective	4927A7	7	Teniposide	29767-20-2
13.32	non-selective	4927E8	48	Valrubicin	56124-62-0
13.15	non-selective	4927G10	70	Estramustine phosphate sodium	52205-73-9
12.42	non-selective	4928C2	102	Pazopanib	444731-52-6
11.71	non-selective	4927F9	59	Carmustine	154-93-8
11.7	non-selective	4928E3	123	Sunitinib (free base)	557795-19-4
11.42	non-selective	4927F3	53	Fluorouracil	51-21-8
11.4	non-selective	4928B5	95	PF-2341066	877399-52-5
11.04	non-selective	4927C6	26	Arsenic trioxide	1327-53-3
11.04	non-selective	4929D3	173	ABL-001	1492952-76-7
10.89	non-selective	4927H9	79	Vinorelbine tartrate	71486-22-1
10.85	non-selective	4927H8	78	Oxaliplatin	61825-94-3
10.73	non-selective	4927F10	60	Vorinostat	149647-78-9
10.53	non-selective	4928D11	121	JNJ-42756493	1345242-81-6
10.28	non-selective	4927C5	25	Thalidomide	50-35-1
10.07	non-selective	4928C8	108	ARRY-162	606143-89-9
9.91	non-selective	4927C8	28	Sirolimus	53123-88-9
9.66	non-selective	4927E6	46	Cladribine	4291-63-8
8.66	non-selective	4927B2	12	Busulfan	55-98-1
8.43	non-selective	4928C4	104	Rolazar	357166-30-4
8.4	non-selective	4928A2	82	Dasatinib	302962-49-8
8.35	non-selective	4928B3	93	Ixabepilone	219989-84-1
8.31	non-selective	4928A7	87	Cabozantinib	849217-68-1
8.15	non-selective	4927B4	14	Mitomycin	50-07-7
7.85	non-selective	4928A9	89	BYL-719	1217486-61-7
7.78	non-selective	4927C3	23	Triethylenemelamine	51-18-3
7.62	non-selective	4927F2	52	Allopurinol	315-30-0
6.66	non-selective	4928G6	146	Idelalisib	870281-82-6
6.46	non-selective	4927E10	50	CCI-779	162635-04-3
5.84	non-selective	4927A11	11	Exemestane	107868-30-4
5.69	non-selective	4928A3	83	Lenalidomide	191732-72-6
5.55	non-selective	4927C7	27	Bleomycin sulfate	11056-06-7
5.3	non-selective	4927A6	6	Daunorubicin hydrochloride	23541-50-6
5.16	non-selective	4927F7	57	bendamustine hydrochloride	3543-75-7
4.98	non-selective	4928D9	119	SAR-302503	936091-26-8
4.74	non-selective	4927A9	9	Mitoxantrone	65271-80-9
4.63	non-selective	4928H11	161	Gilteritinib	1254053-43-4
4.53	non-selective	4928A10	90	NMS-E628	1108743-60-7
4.37	non-selective	4927B7	17	Doxorubicin hydrochloride	25316-40-9
3.96	non-selective	4928D7	117	Plerixafor	110078-46-1
3.64	non-selective	4928C11	111	CS-2185	1393477-72-9
3.51	non-selective	4927D11	41	Fulvestrant	129453-61-8
2.67	non-selective	4928H3	153	Depsipeptide	128517-07-7
2.58	non-selective	4927C11	31	Erlotinib hydrochloride	183319-69-9
2.54	non-selective	4927A5	5	Vinblastine sulfate	143-67-9
2.22	non-selective	4927C10	30	Irinotecan hydrochloride	136572-09-3
2.18	non-selective	4928B7	97	Panobinostat	404950-80-7
2.1	non-selective	4927C4	24	Floxuridine	50-91-9
2.1	non-selective	4927G8	68	4'-Epiadriamycin	56390-09-1
2.04	non-selective	4927F8	58	4-DMD HCl	57852-57-0
1.58	non-selective	4927B10	20	Gemcitabine hydrochloride	122111-03-9
1.44	non-selective	4927G3	63	Plicamycin	18378-89-7
1.19	non-selective	4927D5	35	Vincristine sulfate	2068-78-2
0.31	non-selective	4928F4	134	Nelarabine	121032-29-9
0.29	non-selective	4928G8	148	Bosutinib	380843-75-4
-0.41	non-selective	4927D9	39	Temozolomide	85622-93-1
-0.65	non-selective	4928B8	98	Alectinib	1256580-46-7
-0.68	non-selective	4929B3	171	Pexidartinib	1029044-16-3
-0.69	non-selective	4927G4	64	Dacarbazine	891986
-0.75	non-selective	4928B6	96	Carfilzomib	868540-17-4
-1.11	non-selective	4928C5	105	Bortezomib	179324-69-7
-1.27	non-selective	4927B8	18	Pentostatin	53910-25-1
-1.54	non-selective	4927G2	62	Dactinomycin	50-76-0
-1.66	non-selective	4927D7	37	Paclitaxel	33069-62-4
-2.06	non-selective	4928H9	159	INK-1197	1201438-56-3
-2.2	non-selective	4928C3	103	Raloxifene hydrochloride	84449-90-1
-2.28	non-selective	4928A8	88	Regorafenib	755037-03-7
-2.55	non-selective	4928F7	137	Cabazitaxel	183133-96-2
-2.87	non-selective	4928C6	106	Omacetaxine mepsuccinate	26833-87-4
-3.05	non-selective	4928H10	160	Ribociclib	1211441-98-3
-3.23	non-selective	4927A10	10	Topotecan hydrochloride	119413-54-6
-3.35	non-selective	4928G11	151	Brigatinib	1197953-54-0
-3.42	non-selective	4927E3	43	Aminolevulinic acid hydrochloride	1297222
-3.48	non-selective	4927F5	55	Trifluridine	70-00-8
-3.53	non-selective	4927C2	22	Thioguanine	154-42-7
-3.62	non-selective	4928B9	99	Venetoclax	1257044-40-8
-4.08	non-selective	4928D6	116	Ixazomib citrate	1201902-80-8
-4.18	non-selective	4927D10	40	Docetaxel	114977-28-5
-4.3	non-selective	4927B9	19	Amifostine	20537-88-6
-4.32	non-selective	4928F5	135	Tivozanib	475108-18-0
-4.41	non-selective	4927D4	34	Hydroxyurea	127-07-1
-4.44	non-selective	4927D3	33	Altretamine	645-05-6
-6.23	non-selective	4929G3	176	Selpercatinib	2152628-33-4
-6.53	non-selective	4928H7	157	Ruxolitinib	941678-49-5
-7.86	non-selective	4927G11	71	Celecoxib	169590-42-5
-8.03	non-selective	4928G3	143	Olaparib	763113-22-0
-8.41	non-selective	4928B10	100	Pomalidomide	19171-19-8
-8.75	non-selective	4929A4	178	Zanubrutinib	1691249-45-2
-8.93	non-selective	4928D5	115	Neratinib	698387-09-6
-9.06	non-selective	4927D6	36	Azacitidine	320-67-2
-9.4	non-selective	4929H2	169	Pemigatinib	1513857-77-6
-9.53	non-selective	4927E11	51	Arimidex	120511-73-1
-9.58	non-selective	4927H10	80	Capecitabine	154361-50-9
-10.75	non-selective	4927H11	81	Zoledronic acid	118072-93-8
-13.5	non-selective	4929A3	170	Fruquintinib	1194506-26-7
-14.01	non-selective	4929C3	172	G1T28 DI-HCL	1977495-97-8
-14.08	non-selective	4928D10	120	0	0
-16.02	non-selective	4928B11	101	PF-06463922	1454846-35-5
-17.12	non-selective	4929G2	168	Ivosidenib	1448347-49-6
-17.41	non-selective	4927E5	45	Megestrol acetate	595-33-5
-17.87	non-selective	4927E7	47	Decitabine	2353-33-5
-18.44	non-selective	4928G5	145	EMD-1214063	1100598-32-0
-19.15	non-selective	4928A11	91	Osimertinib	1421373-65-0
-20.36	non-selective	4929A2	162	Enasidenib	1446502-11-9
-20.74	non-selective	4928F3	133	BIBW2992	439081-18-2
-21.17	non-selective	4928D3	113	Abiraterone	154229-19-3
-21.42	non-selective	4927F11	61	Letrozole	112809-51-5
-22.25	non-selective	4927E9	49	Imiquimod	99011-02-6
-22.49	non-selective	4928E11	131	Pacritinib	937272-79-2
-23.22	non-selective	4927B11	21	Gefitinib	184475-35-2
-23.64	non-selective	4929E2	166	Copanlisib Tris-HCL	1402152-13-9
-23.86	non-selective	4927A8	8	Tamoxifen citrate	54965-24-1
-23.94	non-selective	4928G7	147	KIN0000174	936563-96-1
-24.75	non-selective	4928C10	110	PF-04449913	1095173-27-5
-25.88	non-selective	4928G4	144	Vismodegib	879085-55-9
-26.57	non-selective	4929C4	180	CS-0101119	1672668-24-4
-27.21	shScr-selective	4929F2	167	Auranofin	34031-32-8
-28.06	shScr-selective	4928D4	114	Enxalutamide	915087-33-1
-28.44	shScr-selective	4929F3	175	Acalabrutinib	1420477-60-6
-29.69	shScr-selective	4929C2	164	Darolutamide	1297538-32-9
-31.06	shScr-selective	4929E3	174	CT-AMG510	2252403-56-6
-31.15	shScr-selective	4928F8	138	WA024-00	937263-43-9
-32.08	shScr-selective	4929D2	165	Uridine Triacetate	4105-38-8
-33.9	shScr-selective	4928F2	132	Lapatinib ditosylate	388082-78-8
-34.5	shScr-selective	4928G2	142	Nilotinib	641571-10-0
-34.51	shScr-selective	4929B2	163	CT-BLU667	2097132-94-6
-36.78	shScr-selective	4928F10	140	INCB-28060	1029712-80-8
-37.16	shScr-selective	4929H3	177	TGR-1202	1532533-67-7
-55.23	shScr-selective	4928E10	130	CT-EPZ438 (Tazemetostat)	1403254-99-8
